# Supplementary material for: High-Energy Storage Performance in La-Doped Lead Zirconate Films on Flexible Mica Substrates
Source: Materials (Basel). 2025 May 19;18(10):2353. doi: 10.3390/ma18102353 (PMC12112967; doi:10.3390/ma18102353)
Supplement: Supplementary file 1 [file materials-18-02353-s001.zip]

Archive with 1 entries (1 files):
- materials-3469845-supplementary.pdf
